# Supplementary material for: Effects of a social support family caregiver training program on changing blood pressure and lipid levels among elderly at risk of hypertension in a northern Thai community
Source: PLoS One. 2021 Nov 30;16(11):e0259697. doi: 10.1371/journal.pone.0259697 (PMC8631627; doi:10.1371/journal.pone.0259697)
Supplement: S3 File — (XLSX) [file pone.0259697.s003.xlsx]

## Sheet: Caregivers and Elderly
A	B	C	D	E1	E2	E3	F1	F2	F3	G1	G2	G3	H1	H2	H3	K1	K2	K3	S1	S2	S3	B1	B2	B3
1	2	2	21	138	125	110	85	78	72	60	62	61	233	210	207	10	14	16	13	15	18	45	47	52
1	1	2	22	140	135	120	90	80	75	65	60	63	234	200	189	11	15	16	15	19	20	49	55	64
1	3	2	24	135	128	121	86	78	76	57	55	55	154	158	150	10	12	12	15	16	17	50	55	61
1	2	2	23	140	130	123	90	80	78	58	60	62	257	205	198	11	12	14	13	18	20	46	59	64
1	2	1	17	138	130	115	85	89	80	50	55	60	203	190	180	12	15	16	14	19	22	48	50	62
1	2	2	24	155	130	110	90	82	73	47	50	58	244	211	198	11	13	15	14	16	19	49	55	60
1	3	2	22	136	129	120	86	75	72	46	46	53	180	165	167	18	19	20	24	25	26	65	67	64
1	3	2	21	140	135	125	91	80	72	36	39	40	187	180	180	13	13	15	18	20	24	64	65	68
1	2	2	23	142	132	115	86	76	70	52	55	56	240	207	201	14	18	19	18	24	25	51	64	65
1	2	2	17	152	130	110	90	85	82	38	41	48	223	203	198	13	15	17	18	19	20	50	60	64
1	2	1	24	137	125	108	87	80	78	72	70	70	206	200	190	12	15	18	14	16	19	47	52	64
1	2	2	23	152	140	120	94	84	80	48	50	54	218	198	184	18	20	21	25	24	23	65	68	62
1	2	2	20	153	142	118	90	80	75	55	58	60	190	187	180	12	12	14	12	18	17	45	49	47
1	2	2	24	144	132	115	88	81	78	54	59	59	182	178	178	13	15	17	18	20	24	53	60	61
1	2	2	22	145	140	120	86	78	70	56	58	62	350	289	240	14	18	19	19	24	25	55	64	65
1	2	2	30	148	130	108	88	90	80	55	58	61	279	250	240	14	16	18	18	24	25	54	64	66
1	2	2	24	136	128	109	86	78	72	56	56	64	247	220	210	15	18	19	18	20	24	54	60	64
1	2	1	18	135	125	110	90	82	80	50	50	60	230	201	190	14	16	19	18	24	24	49	50	60
1	4	2	30	149	130	124	91	87	84	52	60	60	190	178	170	15	17	17	19	24	25	66	68	68
1	3	1	21	142	132	112	85	80	78	40	45	50	323	250	250	14	15	18	18	20	24	49	55	55
1	4	2	17	140	139	129	85	90	85	55	55	59	198	190	185	14	18	19	18	24	25	53	64	65
1	4	2	30	157	140	130	90	87	80	54	50	57	171	168	164	14	19	17	19	24	25	55	60	65
1	3	1	24	151	148	135	91	97	88	53	55	58	214	190	187	18	19	20	24	25	24	64	66	67
1	2	2	22	138	130	120	85	80	75	62	62	62	189	180	182	12	12	15	12	15	17	45	47	47
1	2	2	21	136	128	120	85	78	70	56	60	61	255	210	200	11	12	12	13	17	18	46	55	60
1	3	1	24	136	130	115	91	79	72	40	45	55	350	255	243	10	12	12	13	18	17	46	60	64
1	4	2	21	135	128	120	85	76	70	64	63	65	190	194	172	19	19	21	24	24	25	66	66	67
1	4	2	23	142	125	110	92	76	72	58	60	63	194	194	180	13	14	16	14	19	20	48	59	64
1	3	1	20	145	130	123	85	72	70	44	45	50	297	230	204	19	19	21	24	26	27	66	68	68
1	3	2	25	137	130	120	90	78	72	65	65	67	269	221	200	14	16	18	18	24	24	53	64	65
1	3	1	22	140	132	119	87	80	75	40	45	50	291	230	210	14	18	18	18	22	25	47	55	60
1	3	1	24	145	132	116	86	78	72	58	58	60	190	180	152	14	17	17	19	24	25	52	60	61
1	4	2	25	144	140	126	85	76	74	50	52	55	219	198	187	15	18	19	19	24	26	50	57	64
1	3	2	24	134	130	124	93	74	75	53	54	54	249	210	211	14	16	17	18	22	25	46	60	60
1	3	1	18	138	132	123	85	72	72	48	50	55	238	206	192	16	17	19	18	23	25	54	55	60
1	4	1	24	136	130	112	87	70	70	42	50	51	233	210	210	14	18	18	19	24	24	53	64	65
1	3	2	23	138	133	115	85	78	73	56	60	63	209	198	189	18	20	21	25	26	26	67	67	68
1	3	1	30	150	145	138	88	70	70	57	62	65	196	178	165	14	19	18	18	23	24	55	60	64
1	3	2	22	138	140	134	85	76	71	51	55	65	277	250	225	15	16	17	19	25	25	53	62	62
1	3	2	30	144	140	135	90	80	75	38	46	50	195	175	167	15	18	19	18	24	25	54	64	65
1	3	1	26	145	130	130	85	86	85	65	60	63	269	230	225	15	17	17	19	24	24	56	64	65
1	2	1	21	152	145	130	91	80	76	55	57	59	234	201	190	13	18	19	18	24	25	55	65	68
1	2	2	30	162	150	138	100	88	92	58	60	63	204	180	182	14	16	18	18	22	24	56	64	65
1	2	1	24	152	138	110	90	76	70	40	45	55	221	201	190	12	15	17	13	15	16	45	47	58
1	3	2	17	135	128	109	85	78	70	46	50	55	216	198	193	19	21	20	24	26	25	64	60	64
1	3	2	24	147	140	120	88	80	81	45	51	54	198	187	180	11	12	15	13	15	19	46	47	55
1	2	2	20	135	129	110	85	76	72	59	60	62	250	213	210	13	14	16	15	16	17	46	55	64
1	3	2	25	151	143	128	86	78	71	61	60	61	212	190	183	14	16	18	18	24	26	54	60	62
1	2	1	24	166	159	140	98	74	70	40	43	50	198	178	170	15	18	19	19	24	25	55	62	65
1	2	2	26	138	140	132	92	78	72	44	48	49	201	182	182	19	19	21	25	25	26	65	65	65
1	2	2	21	160	130	120	100	87	88	49	53	55	223	195	190	12	13	15	13	15	20	47	58	64
1	2	2	30	144	140	133	85	80	72	55	56	60	209	190	182	12	12	13	14	18	19	46	58	63
1	3	2	24	139	130	127	85	81	76	43	48	54	216	201	192	13	13	16	13	19	18	46	55	60
1	2	1	26	161	155	132	92	85	80	48	50	55	198	178	162	14	15	16	18	20	24	56	64	64
1	2	2	20	151	140	134	90	84	81	54	55	60	224	203	198	14	16	16	19	24	24	66	66	64
1	3	1	24	155	160	145	90	83	80	40	45	50	235	210	192	15	16	18	18	25	24	55	60	64
1	3	1	18	137	130	125	85	75	70	59	62	65	269	215	208	16	17	19	24	24	24	66	66	65
1	3	2	30	164	137	132	101	82	86	53	56	60	178	170	176	13	16	17	18	22	23	57	64	65
1	3	2	25	154	145	134	92	90	85	55	58	58	200	180	172	14	18	19	18	24	24	54	64	65
1	2	1	24	150	138	124	96	81	78	57	60	62	198	182	187	14	16	18	19	25	24	58	64	64
1	4	1	25	155	150	140	90	80	85	54	57	57	236	200	195	13	16	17	14	19	20	44	47	47
1	2	2	22	156	152	150	92	78	70	40	45	50	212	198	201	13	13	15	15	19	20	45	47	50
1	3	1	24	150	145	135	92	76	71	42	48	50	210	190	195	12	11	12	13	15	17	46	47	47
1	3	2	30	156	140	130	90	78	72	55	60	62	208	198	180	18	20	21	24	26	24	65	64	64
1	3	2	26	148	138	129	92	80	78	54	60	61	243	201	192	14	16	18	18	20	23	55	64	65
1	3	1	20	138	128	112	88	76	70	61	63	63	204	193	185	15	18	19	19	22	24	57	64	64
1	2	2	24	148	130	125	90	81	75	57	60	63	195	182	175	12	16	18	13	18	23	46	55	60
2	2	1	21	139	130	120	85	74	70	40	45	48	201	200	190	11	12	13	13	14	17	49	50	55
2	2	2	23	142	139	135	88	81	80	55	55	50	220	210	211	10	11	10	13	15	17	50	58	48
2	3	2	24	135	134	134	86	87	82	64	63	63	215	212	205	12	13	14	13	15	16	47	50	53
2	2	2	25	142	140	135	85	80	80	51	55	58	255	245	230	11	12	12	13	15	17	48	50	55
2	2	2	22	139	142	140	85	80	80	56	56	56	223	201	200	14	13	15	18	20	24	50	64	64
2	2	1	23	144	140	135	91	90	86	52	54	56	198	195	190	15	14	14	18	24	25	52	60	64
2	2	2	23	137	130	120	88	88	82	71	65	65	180	193	193	14	15	18	19	24	24	54	60	64
2	2	1	21	135	133	133	86	88	78	61	60	58	223	220	218	18	19	20	24	25	25	65	64	64
2	1	2	25	140	138	130	84	90	86	38	40	43	238	215	214	13	14	15	19	24	25	49	55	60
2	1	1	24	145	140	134	91	78	74	40	45	46	225	220	215	12	12	11	14	15	16	50	55	59
2	3	2	20	139	135	130	86	76	75	55	50	50	206	201	201	13	14	14	14	18	18	46	47	47
2	2	2	30	147	140	130	90	80	80	75	76	78	209	203	200	14	15	18	18	20	23	64	65	64
2	2	2	22	145	140	134	85	82	78	41	45	50	218	210	209	13	14	13	13	18	19	48	55	59
2	2	1	24	145	142	140	91	94	90	55	55	55	189	185	184	12	12	11	12	15	17	46	55	50
2	1	2	21	144	140	132	86	70	72	33	38	45	300	240	235	12	12	14	13	18	19	48	55	57
2	2	2	24	147	141	140	88	86	85	50	55	55	260	223	220	13	14	12	13	15	17	47	50	47
2	2	1	25	137	135	130	86	88	89	56	58	60	218	201	200	19	19	20	19	22	24	52	60	64
2	3	2	17	135	135	132	86	80	78	69	69	70	209	198	190	14	15	18	20	24	24	49	55	64
2	3	1	30	155	150	145	92	78	72	60	61	62	207	200	201	15	15	14	18	21	25	50	58	64
2	2	1	24	143	142	143	85	89	80	40	45	49	190	187	180	12	14	18	13	15	17	48	47	50
2	2	2	21	137	135	130	85	88	85	64	64	65	198	198	195	13	14	14	18	21	24	50	55	64
2	2	1	25	143	142	140	88	76	76	53	53	54	175	175	175	14	17	18	18	24	25	51	64	64
2	4	2	20	139	135	134	85	80	80	50	55	56	213	213	207	14	18	19	13	15	15	53	55	58
2	2	1	25	136	137	130	86	80	81	40	45	48	190	189	180	19	18	19	25	24	24	66	64	65
2	1	2	24	140	139	135	85	97	87	66	68	68	256	240	235	10	11	12	12	19	20	45	50	55
2	2	1	22	136	130	130	88	76	75	40	45	50	300	240	210	15	16	18	19	24	24	64	64	64
2	2	2	25	132	130	126	85	80	79	46	46	47	180	180	180	13	13	14	18	23	24	46	55	64
2	2	2	18	138	135	135	87	86	85	46	50	50	196	187	188	12	12	12	13	16	17	45	47	47
2	1	1	30	140	137	130	85	82	80	47	50	50	290	236	230	14	15	19	18	24	24	52	60	64
2	2	2	25	160	161	145	95	80	80	57	60	62	272	240	235	13	13	12	18	20	22	50	55	60
2	2	2	20	143	140	134	90	80	78	60	65	67	290	230	222	15	15	18	18	24	24	45	55	60
2	3	1	30	140	139	130	84	80	80	52	52	53	205	201	200	13	18	19	12	19	20	44	47	55
2	1	2	18	143	135	135	85	78	75	49	50	50	196	195	194	13	15	17	13	23	24	45	55	64
2	1	1	25	155	138	124	92	80	75	47	50	54	246	240	230	14	15	18	15	18	20	44	55	60
2	1	2	18	137	135	130	85	84	80	60	64	67	239	230	221	18	19	19	24	24	25	66	64	64
2	4	1	24	135	130	124	86	87	82	46	50	55	230	201	200	12	13	14	14	18	19	48	50	55
2	2	2	20	132	132	130	85	80	79	48	50	50	195	195	189	12	12	12	13	15	17	46	47	50
2	2	1	26	148	145	134	90	80	82	40	45	59	218	198	198	12	13	15	13	19	19	46	55	58
2	1	1	21	147	142	138	85	90	86	45	50	54	270	240	230	13	15	18	18	22	23	47	50	58
2	2	2	18	133	130	130	85	88	80	50	55	56	215	201	201	12	12	12	14	18	20	45	47	50
2	1	1	24	152	140	134	85	88	78	40	45	50	260	252	240	14	15	16	19	23	20	54	60	64
2	1	2	21	143	138	136	91	90	83	33	36	40	243	232	225	18	18	19	24	20	23	67	64	65
2	4	1	25	152	150	146	93	92	88	40	45	57	208	198	190	12	15	15	19	23	25	50	58	64
2	1	2	26	153	151	150	89	76	76	56	56	60	220	212	201	12	14	15	13	19	19	45	47	60
2	4	2	17	136	130	130	85	80	80	69	70	71	219	201	198	13	13	14	13	18	20	46	47	55
2	2	2	25	140	142	127	88	82	78	60	61	61	183	182	189	13	13	14	14	19	18	49	55	60
2	2	1	22	135	130	130	85	94	87	40	45	45	198	197	190	14	15	18	19	20	22	66	64	64
2	2	2	25	145	140	139	87	70	70	64	68	68	212	200	194	14	12	12	18	20	21	51	64	64
2	2	1	24	155	145	140	93	86	85	53	55	55	199	196	195	14	14	14	24	24	25	65	64	65
2	3	2	30	165	160	155	101	90	88	50	50	50	200	200	201	12	13	14	19	22	23	46	50	59
2	2	1	26	161	155	150	92	88	84	40	45	58	224	220	210	13	15	16	18	20	23	44	47	54
2	2	2	24	145	138	128	90	83	80	66	69	68	220	198	187	12	13	14	13	14	14	45	47	47
2	2	1	21	140	139	130	85	89	86	40	45	50	209	197	195	13	14	15	14	14	15	49	55	60
2	2	2	23	140	140	135	88	83	80	46	48	48	194	195	190	12	12	13	15	18	19	50	55	60
2	2	2	17	134	130	127	85	76	76	46	50	50	178	173	167	13	14	15	14	19	18	46	56	61
2	2	1	30	150	140	140	90	80	79	47	50	55	237	230	201	14	15	18	18	24	24	53	60	63
2	1	1	30	165	157	150	100	80	75	57	60	62	260	240	220	13	15	19	13	18	18	46	47	47
2	2	2	20	143	142	135	90	97	88	60	61	61	204	204	203	19	19	20	25	24	24	66	64	64
2	3	1	24	157	148	140	96	82	80	40	45	50	210	201	198	18	19	19	24	24	25	67	65	64
2	2	2	25	143	140	140	85	80	80	50	55	58	220	211	209	13	14	15	19	24	25	50	60	64
2	2	2	18	138	128	110	88	86	83	54	58	58	234	220	218	12	11	12	14	18	19	49	55	60
2	2	2	30	151	140	130	90	92	89	65	70	70	213	198	190	10	13	15	18	20	23	50	60	62
2	3	2	21	133	140	138	92	80	76	66	67	67	197	183	183	12	15	18	13	17	20	44	47	55
2	2	1	22	155	140	135	91	83	80	47	50	55	206	200	198	13	14	15	13	16	18	46	55	60
2	2	2	18	138	130	130	88	86	76	48	50	57	240	201	200	14	14	15	19	24	25	64	64	63
2	2	2	24	142	135	127	86	81	80	55	58	60	209	193	190	13	14	16	18	20	13	46	55	47
2	2	2	22	140	138	130	87	80	78	43	48	52	210	193	195	18	18	19	24	23	24	66	64	64
